# Supplementary material for: Enhanced production of amyrin in Yarrowia lipolytica using a combinatorial protein and metabolic engineering approach
Source: Microb Cell Fact. 2022 Sep 9;21:186. doi: 10.1186/s12934-022-01915-0 (PMC9463779; doi:10.1186/s12934-022-01915-0)
Supplement: Supplementary file 2 — Additional file 2. Correlation of volumetric oxygen mass transfer coefficient to amyrin titers. [file 12934_2022_1915_MOESM2_ESM.xlsx]

## Sheet: Sheet1
Po1g KCHE20-323A in varying volume of media	α-amyrin (mg/L)	β-amyrin (mg/L)	Total (mg/L)	KLa [h-1]
25 mL	102.86	22.56	125.42	83.8642
50 mL	59.68	19.9	79.58	38.7654
100 mL	21.01	4.23	25.24	16.0001
Filling volume (mL) in 250mL shake flask	A	T	KLa [h-1]	Fermentation Parameters
25	52.5303	87.7193	83.8642	Erlenmeyer flask volume [L]	0.25
50	48.5633	43.8596	38.7654	Shaking speed, rpm	250
100	40.0881	21.9298	16.0001
Equation (7)	Stationary liquid surface area, A [cm2] expressed as a function of shake flask and liquid volume
	Constants	Value
	α	142
Equation (8)	Turbulence factor, T, expressed as a function of the ratio of the flask volume to the liquid volume multiplied by the shaking speed
	Constants	Value
	β	0.463
Equation (9)	Mass transfer coefficient, KLa, for 250mL to 2000mL
References
Nikakhtari, H., & Hill, G. (2008). Modelling Oxygen Transfer and Aerobic Growth in Shake Flasks and Well-Mixed Bioreactors. The Canadian Journal Of Chemical Engineering, 83(3), 493-499. https://doi.org/10.1002/cjce.5450830312
	Comparison of volumetric oxygen mass transfer coefficient in different liquid volume used for fermentation										Correlation of volumetric oxygen mass transfer coefficient to amyrin titers
